# Supplementary material for: Continuous Optical Zoom Compound Eye Imaging Using Alvarez Lenses Actuated by Dielectric Elastomers
Source: Biomimetics (Basel). 2024 Jun 20;9(6):374. doi: 10.3390/biomimetics9060374 (PMC11202164; doi:10.3390/biomimetics9060374)
Supplement: Supplementary file 1 [file biomimetics-09-00374-s001.zip]

Archive with 1 entries (1 files):
- supplemental-document-5-21.docx
